# Supplementary material for: The Role of Triazole and Glucose Moieties in Alkali Metal Cation Complexation by Lower-Rim Tertiary-Amide Calix[4]arene Derivatives
Source: Molecules. 2022 Jan 12;27(2):470. doi: 10.3390/molecules27020470 (PMC8780480; doi:10.3390/molecules27020470)
Supplement: Supplementary file 1 [file molecules-27-00470-s001.zip]

Archive with 1 entries (1 files):
- molecules-1537473-supplementary.pdf
